# Supplementary material for: Insight into the Lubrication and Adhesion Properties of Hyaluronan for Ocular Drug Delivery
Source: Biomolecules. 2021 Sep 30;11(10):1431. doi: 10.3390/biom11101431 (PMC8533502; doi:10.3390/biom11101431)
Supplement: Supplementary file 1 [file biomolecules-11-01431-s001.zip]

Archive with 1 entries (1 files):
- biomolecules-1349010-supplementary.pdf
